# Supplementary material for: Paradoxical Induction of ALOX15/15B by Cortisol in Human Amnion Fibroblasts: Implications for Inflammatory Responses of the Fetal Membranes at Parturition
Source: Int J Mol Sci. 2023 Jun 29;24(13):10881. doi: 10.3390/ijms241310881 (PMC10341463; doi:10.3390/ijms241310881)
Supplement: Supplementary file 1 [file ijms-24-10881-s001.zip]

Archive with 1 entries (1 files):
- ijms-2458275-supplementary.pdf
